# Supplementary material for: The Sublethal Effects of β-Ecdysterone, a Highly Active Compound from Achyranthes bidentata Blume, on Grape Phylloxera, Daktulosphaira vitifoliae Fitch
Source: PLoS One. 2016 Nov 8;11(11):e0165860. doi: 10.1371/journal.pone.0165860 (PMC5100988; doi:10.1371/journal.pone.0165860)
Supplement: S1 Tables — (XLSX) [file pone.0165860.s001.xlsx]

## Sheet: Table A
Table A: The mortality rate of grape phylloxera treated with the 22 compounds
Treatment	Replicate	Mortality (%)	Treatment	Replicate	Mortality
betaine	1	17.6471	geniposide	1	31.4935
	2	13.3333		2	29.9107
	3	8.33333		3	40.3846
nonanedioic acid	1	33.3333	astragalin	1	29.8611
	2	22.2222		2	23.3333
	3	20		3	28.0392
succinic acid	1	42.8571	stigmasterol	1	33.1818
	2	41.1765		2	29.6703
	3	40		3	43.3333
5-hydroxymethyl furaldehyde	1	28.5714	isoquercitrin	1	19.2857
	2	27.2727		2	27.0833
	3	29.4118		3	35.4167
rutin	1	18.75	β-ecdysterone	1	99
	2	15.3846		2	88.4615
	3	12.5		3	99
β-sitosterol	1	25	palmatine hydrochloride	1	18.75
	2	35		2	14.5455
	3	35.7143		3	21.6374
allantoin	1	20	betherine	1	19.0909
	2	13.3333		2	21.6346
	3	15		3	27.5
chrysophanol	1	42.1053	epiberberine	1	23.6111
	2	45		2	25.8333
	3	46.1538		3	19.6429
physcion	1	22.2222	coptisine	1	30.3846
	2	23.0769		2	32.1429
	3	18.9189		3	31.4935
wogonin	1	30.7692	ginsenoside Ro	1	12.9167
	2	33.3333		2	19.0058
	3	26.6667		3	28.6364
baicalin	1	27.2727	oleanolic acid	1	30.9524
	2	35.2941		2	29.5455
	3	27.2727		3	48.0769
control	1	7.41259
	2	8.32427
	3	10.2149

## Sheet: Table B
Table B: The lethal effects of β-ecdysterone to grape phylloxera
Concentration	Replicate	The trial number of insects	dead insects
25	1	16	1
	2	19	2
	3	16	2
	4	16	6
50	1	18	2
	2	22	6
	3	20	5
	4	20	6
100	1	23	7
	2	19	5
	3	18	5
	4	14	6
200	1	15	8
	2	16	8
	3	13	7
	4	19	9
400	1	17	11
	2	21	14
	3	14	10
	4	19	13
800	1	13	11
	2	22	18
	3	15	12
	4	18	17

## Sheet: Table C
Table C: Life history parameters (mean ± SE) of grape phylloxera treated by β-ecdysterone at three lethal concentrations
Treatments	Replicate	Development (days)							Fecundity (eggs)
		Egg incubation	Nymphs				adults	Total life span
			1st instar	2nd instar	3rd instar	4th instar
LC10	1	5.64706	9.88235	2.17647	1.94118	1.35294	25.59	46.76	218.471
	2	5.75	11.8125	2	1.6875	1.375	27.06	49.69	202.375
	3	5.625	9.9375	1.75	1.6875	1.375	25.69	46.06	211.062
	4	5.6875	12.9375	2.125	1.875	1.375	27.625	51.5625	215.562
LC20	1	5.76471	12.7647	2.11765	1.88235	1.41176	23.4118	47.3529	181
	2	5.66667	10.5	1.94444	1.77778	1.5	24.3333	45.7222	190.278
	3	5.55556	10.8889	2	1.66667	1.5	29.2778	46.2222	190.722
	4	5.72222	11.5556	2	1.72222	1.38889	22.4444	44.5	179.278
LC40	1	5.58824	12.6471	2.23529	1.82353	1.58824	15.2353	39.1176	108.176
	2	5.76471	10.6471	1.94118	1.88235	1.52941	14.2941	36.0588	109.471
	3	5.73333	11.4	1.86667	1.8	1.46667	15.8	38.0667	107.467
	4	5.66667	11.7333	1.93333	1.33333	1.46667	15.6	37.7333	119.6
Control	1	5.52632	12.3158	2.05263	1.89474	1.42105	29.5789	52.7895	226.737
	2	5.70588	12.3529	1.82353	1.52941	1.17647	27.4706	50	217.588
	3	5.58824	9.35294	2	1.70588	1.47059	26.1176	46.2353	222.412
	4	5.64706	13.7647	2.11765	1.76471	1.29412	26.8235	51.4118	213.176

## Sheet: Table D
Table D: Life table parameters (mean ± SE) of grape phylloxera treated by β-ecdysterone three lethal concentrations
Treatments	Replicate	Net reproductive rate (R0)	Intrinsic rate of increase (rm)	Mean generation time (T)	Population doubling time (DT)	Finite rate of increase (λ)
LC10	1	205.619	0.179933	29.6	3.85225	1.19714
	2	202.375	0.16537	32.1105	4.19149	1.17983
	3	211.062	0.179062	29.8899	3.87099	1.1961
	4	196.23	0.159435	33.1125	4.34752	1.17285
LC20	1	170.944	0.158313	32.4759	4.37834	1.17153
	2	180.263	0.168204	30.8816	4.12087	1.18318
	3	190.389	0.169094	31.0424	4.09919	1.18423
	4	169.842	0.161475	31.7997	4.29259	1.17524
LC40	1	102.167	0.145292	31.8436	4.77073	1.15638
	2	97.9474	0.15598	29.3912	4.44382	1.1688
	3	97.6667	0.153431	28.7875	4.51766	1.16583
	4	112.062	0.149144	31.6409	4.6475	1.16084
Control	1	226.737	0.162927	33.2897	4.25434	1.17695
	2	214.647	0.165014	32.5365	4.20053	1.17941
	3	210.056	0.18263	29.2798	3.79536	1.20037
	4	213.118	0.157712	33.9977	4.39502	1.17083
